# Supplementary material for: The Antiproliferative and Apoptosis-Inducing Effects of the Red Macroalgae Gelidium latifolium Extract against Melanoma Cells
Source: Molecules. 2021 Oct 30;26(21):6568. doi: 10.3390/molecules26216568 (PMC8587204; doi:10.3390/molecules26216568)
Supplement: Supplementary file 1 [file molecules-26-06568-s001.zip]

Archive with 1 entries (1 files):
- molecules-1417135-supplementary.pdf
